# Supplementary material for: Dated Phylogeny of Astragalus Section Stereothrix (Fabaceae) and Allied Taxa in the Hypoglottis Clade
Source: Biology (Basel). 2023 Jan 16;12(1):138. doi: 10.3390/biology12010138 (PMC9855906; doi:10.3390/biology12010138)
Supplement: Supplementary file 1 [file biology-12-00138-s001.zip]

Archive with 1 entries (1 files):
- biology-1888121-supplementary.pdf
